# Supplementary material for: Single-nucleus RNA sequencing reveals dynamic changes in the microenvironment of visceral adipose tissue and metabolic characteristics after cold exposure
Source: Front Endocrinol (Lausanne). 2025 Mar 24;16:1562431. doi: 10.3389/fendo.2025.1562431 (PMC11973077; doi:10.3389/fendo.2025.1562431)
Supplement: Supplementary file 3 [file DataSheet3.csv]

	M_id	M_name	C_in	C_in_name	C_out	C_out_name	Supermodule_id	SM_anno
M_1	M_1	Glucose_G6P	Glucose	C00267	G6P	C00668	1	Glycolysis_TCA_cycle
M_2	M_2	G6P_G3P	G6P	C00668	G3P	C00118	1	Glycolysis_TCA_cycle
M_3	M_3	G3P_3PD	G3P	C00118	3PD	C00197	1	Glycolysis_TCA_cycle
M_4	M_4	3PD_Pyruvate	3PD	C00197	Pyruvate	C00022	1	Glycolysis_TCA_cycle
M_5	M_5	Pyruvate_Acetyl-Coa	Pyruvate	C00022	Acetyl-Coa	C00024	1	Glycolysis_TCA_cycle
M_6	M_6	Pyruvate_Lactate	Pyruvate	C00022	Lactate	C00256	1	Glycolysis_TCA_cycle
M_7	M_7	Acetyl-CoA+Oxaloacetate_Citrate	Acetyl-CoA+Oxaloacetate	C00024+C00036	Citrate	C00158	1	Glycolysis_TCA_cycle
M_8	M_8	Citrate_2OG	Citrate	C00158	2OG	C00026	1	Glycolysis_TCA_cycle
M_9	M_9	2OG_Succinyl-CoA	2OG	C00026	Succinyl-CoA	C00091	1	Glycolysis_TCA_cycle
M_10	M_10	Succinyl-CoA_Succinate	Succinyl-CoA	C00091	Succinate	C00042	1	Glycolysis_TCA_cycle
M_11	M_11	Succinate_Fumarate	Succinate	C00042	Fumarate	C00122	1	Glycolysis_TCA_cycle
M_12	M_12	Fumarate_Malate	Fumarate	C00122	Malate	C00149	1	Glycolysis_TCA_cycle
M_13	M_13	Malate_Oxaloacetate	Malate	C00149	Oxaloacetate	C00036	1	Glycolysis_TCA_cycle
M_14	M_14	Pyruvate_Oxaloacetate	Pyruvate	C00022	Oxaloacetate	C00036	1	Glycolysis_TCA_cycle
M_15	M_15	3PD_Serine	3PD	C00197	Serine	C00065	2	Serine_metabolism
M_16	M_16	Serine_Pyruvate	Serine	C00065	Pyruvate	C00022	2	Serine_metabolism
M_17	M_17	Serine_Cysteine	Serine	C00065	Cysteine	C00097	2	Serine_metabolism
M_18	M_18	Serine_Glycine	Serine	C00065	Glycine	C00037	2	Serine_metabolism
M_19	M_19	Glycine_Creatine	Glycine	C00037	Creatine	C00300	2	Serine_metabolism
M_20	M_20	Glycine_Glyoxylate	Glycine	C00037	Glyoxylate	C00048	2	Serine_metabolism
M_21	M_21	Choline_Glycine	Choline	C00114	Glycine	C00037	2	Serine_metabolism
M_22	M_22	Glycine_Glycine-OUT	Glycine	C00037	Glycine-OUT	C00000	2	Serine_metabolism
M_23	M_23	Glycine_Glutathione	Glycine	C00037	Glutathione	C00051	2	Serine_metabolism
M_24	M_24	Glutathione_Glycine + Cysteine	Glutathione	C00051	Glycine + Cysteine	C00037+C00097	2	Serine_metabolism
M_25	M_25	Glutathione_glutamate	Glutathione	C00051	glutamate	C00025	2	Serine_metabolism
M_26	M_26	Glutamate + Cysteine_Glutathione	Glutamate + Cysteine	C00025+C00097	Glutathione	C00051	2	Serine_metabolism
M_27	M_27	Serine_2-Aminoacrylate	Serine	C00065	2-Aminoacrylate	C02218	2	Serine_metabolism
M_28	M_28	Serine_Methionine	Serine	C00065	Methionine	C00073	2	Serine_metabolism
M_29	M_29	Cysteine_Pyruvate	Cysteine	C00097	Pyruvate	C00022	2	Serine_metabolism
M_30	M_30	Methionine_Cysteine	Methionine	C00073	Cysteine	C00097	2	Serine_metabolism
M_31	M_31	Methionine_Methionine-OUT	Methionine	C00073	Methionine-OUT	C00000	2	Serine_metabolism
M_32	M_32	Threonine_Propanoyl-CoA	Threonine	C00188	Propanoyl-CoA	C00100	2	Serine_metabolism
M_33	M_33	G3P_PRPP	G3P	C00118	PRPP	C00119	3	Pentose_phosphate_pathway
M_34	M_34	Acetyl-CoA_Fatty Acid	Acetyl-CoA	C00024	Fatty Acid	CC0001	4	Fatty_acid_metabolism
M_35	M_35	Fatty Acid_Acetyl-CoA	Fatty Acid	CC0001	Acetyl-CoA	C00024	4	Fatty_acid_metabolism
M_36	M_36	Aspartate_Pyrimidine	Aspartate	C00049	Pyrimidine	CC0002	5	Aspartate_metabolism
M_37	M_37	Aspartate_Aspartate-OUT	Aspartate	C00049	Aspartate-OUT	C00000	5	Aspartate_metabolism
M_38	M_38	Aspartate_Asparagine	Aspartate	C00049	Asparagine	C00152	5	Aspartate_metabolism
M_39	M_39	Aspartate_Fumarate	Aspartate	C00049	Fumarate	C00122	5	Aspartate_metabolism
M_40	M_40	Aspartate_Oxaloacetate	Aspartate	C00049	Oxaloacetate	C00036	5	Aspartate_metabolism
M_41	M_41	Aspartate_B-Alanine	Aspartate	C00049	B-Alanine	C00099	6	Beta_Alanine_metabolism
M_42	M_42	Spermine_B-Alanine	Spermine	C00750	B-Alanine	C00099	6	Beta_Alanine_metabolism
M_43	M_43	Histidine_B-Alanine	Histidine	C00135	B-Alanine	C00099	6	Beta_Alanine_metabolism
M_44	M_44	B-Alanine_Acetyl-CoA	B-Alanine	C00099	Acetyl-CoA	C00024	6	Beta_Alanine_metabolism
M_45	M_45	Pyrimidine_B-Alanine	Pyrimidine	CC0002	B-Alanine	C00099	6	Beta_Alanine_metabolism
M_46	M_46	Propanoyl-CoA_Succinate	Propanoyl-CoA	C00100	Succinate	C00042	7	Propionyl_CoA_metabolism
M_47	M_47	Propanoyl-CoA_Acetyl-CoA	Propanoyl-CoA	C00100	Acetyl-CoA	C00024	7	Propionyl_CoA_metabolism
M_48	M_48	Glutamate_Glutamine	Glutamate	C00025	Glutamine	C00064	8	Glutamate_metabolism
M_49	M_49	Glutamate_GABA	Glutamate	C00025	GABA	C00334	8	Glutamate_metabolism
M_50	M_50	GABA_Succinate	GABA	C00334	Succinate	C00042	8	Glutamate_metabolism
M_51	M_51	Glutamate_2OG	Glutamate	C00025	2OG	C00026	8	Glutamate_metabolism
M_52	M_52	Histidine_glutamate	Histidine	C00135	glutamate	C00025	8	Glutamate_metabolism
M_53	M_53	Leucine_Acetyl-CoA	Leucine	C00123	Acetyl-CoA	C00024	9	BCAA_metabolism
M_54	M_54	Valine_Succinyl-CoA	Valine	C00183	Succinyl-CoA	C00091	9	BCAA_metabolism
M_55	M_55	Isoleucine_Succinyl-CoA	Isoleucine	C00407	Succinyl-CoA	C00091	9	BCAA_metabolism
M_56	M_56	Isoleucine_Acetyl-CoA	Isoleucine	C00407	Acetyl-CoA	C00024	9	BCAA_metabolism
M_57	M_57	Tyrosine_Fumarate	Tyrosine	C00082	Fumarate	C00122	9	BCAA_metabolism
M_58	M_58	Tyrosine_Tyrosine-OUT	Tyrosine	C00082	Tyrosine-OUT	C00000	9	BCAA_metabolism
M_59	M_59	Phenylalanine_Tyrosine	Phenylalanine	C00079	Tyrosine	C00082	9	BCAA_metabolism
M_60	M_60	lysine_Acetyl-CoA	lysine	C00047	Acetyl-CoA	C00024	9	BCAA_metabolism
M_61	M_61	Putrescine_GABA	Putrescine	C00134	GABA	C00334	10	Urea_cycle
M_62	M_62	Ornithine_Putrescine	Ornithine	C00077	Putrescine	C00134	10	Urea_cycle
M_63	M_63	Arginine_Ornithine	Arginine	C00062	Ornithine	C00077	10	Urea_cycle
M_64	M_64	Arginine_Putrescine	Arginine	C00062	Putrescine	C00134	10	Urea_cycle
M_65	M_65	Argininosuccinate_Arginine + Fumarate	Argininosuccinate	C03406	Arginine + Fumarate	C00062+C00122	10	Urea_cycle
M_66	M_66	Citruline + Aspartate_Argininosuccinate	Citruline + Aspartate	C00327+C00049	Argininosuccinate	C03406	10	Urea_cycle
M_67	M_67	Ornithine_Proline	Ornithine	C00077	Proline	C00148	10	Urea_cycle
M_68	M_68	Proline_Glyoxylate + pyruvate	Proline	C00148	Glyoxylate + pyruvate	C00048+C00022	10	Urea_cycle
M_69	M_69	Putresine_Spermine	Putresine	C00134	Spermine	C00750	11	Spermine_metabolism
M_70	M_70	Methionine_Spermine	Methionine	C00073	Spermine	C00750	11	Spermine_metabolism
M_71	M_71	Glucose_in_Glucose	Glucose_in	C00000	Glucose	C00267	12	Transporters
M_72	M_72	Acetyl-CoA_in_Acetyl-CoA	Acetyl-CoA_in	C00000	Acetyl-CoA	C00024	12	Transporters
M_73	M_73	Citrate_in_Citrate	Citrate_in	C00000	Citrate	C00158	12	Transporters
M_74	M_74	2OG_in_2OG	2OG_in	C00000	2OG	C00026	12	Transporters
M_75	M_75	Succinate_in_Succinate	Succinate_in	C00000	Succinate	C00042	12	Transporters
M_76	M_76	Malate_in_Malate	Malate_in	C00000	Malate	C00149	12	Transporters
M_77	M_77	Oxaloacetate_in_Oxaloacetate	Oxaloacetate_in	C00000	Oxaloacetate	C00036	12	Transporters
M_78	M_78	Lactate_Lactate_out	Lactate	C00256	Lactate_out	C00000	12	Transporters
M_79	M_79	serine_in_serine	serine_in	C00000	serine	C00065	12	Transporters
M_80	M_80	Cysteine_in_Cysteine	Cysteine_in	C00000	Cysteine	C00097	12	Transporters
M_81	M_81	Glycine_in_Glycine	Glycine_in	C00000	Glycine	C00037	12	Transporters
M_82	M_82	Creatine_in_Creatine	Creatine_in	C00000	Creatine	C00300	12	Transporters
M_83	M_83	Choline_in_Choline	Choline_in	C00000	Choline	C00114	12	Transporters
M_84	M_84	Threonine_in_Threonine	Threonine_in	C00000	Threonine	C00188	12	Transporters
M_85	M_85	Aspartate_in_Aspartate	Aspartate_in	C00000	Aspartate	C00049	12	Transporters
M_86	M_86	Asparagine_in_Asparagine	Asparagine_in	C00000	Asparagine	C00152	12	Transporters
M_87	M_87	Pyrimidine_in_Pyrimidine	Pyrimidine_in	C00000	Pyrimidine	CC0002	12	Transporters
M_88	M_88	Histidine_in_Histidine	Histidine_in	C00000	Histidine	C00135	12	Transporters
M_89	M_89	B-Alanine_in_B-Alanine	B-Alanine_in	C00000	B-Alanine	C00099	12	Transporters
M_90	M_90	Propanoyl-CoA_in_Propanoyl-CoA	Propanoyl-CoA_in	C00000	Propanoyl-CoA	C00100	12	Transporters
M_91	M_91	glutamate_in_glutamate	glutamate_in	C00000	glutamate	C00025	12	Transporters
M_92	M_92	Glutamine_in_Glutamine	Glutamine_in	C00000	Glutamine	C00064	12	Transporters
M_93	M_93	GABA_in_GABA	GABA_in	C00000	GABA	C00334	12	Transporters
M_94	M_94	Tyrosine_in_Tyrosine	Tyrosine_in	C00000	Tyrosine	C00082	12	Transporters
M_95	M_95	phenylalanine_in_phenylalanine	phenylalanine_in	C00000	phenylalanine	C00079	12	Transporters
M_96	M_96	Valine_in_Valine	Valine_in	C00000	Valine	C00183	12	Transporters
M_97	M_97	Isoleucine_in_Isoleucine	Isoleucine_in	C00000	Isoleucine	C00407	12	Transporters
M_98	M_98	Leucine_in_Leucine	Leucine_in	C00000	Leucine	C00123	12	Transporters
M_99	M_99	Lysine_in_Lysine	Lysine_in	C00000	Lysine	C00047	12	Transporters
M_100	M_100	Arginine_Arginine	Arginine	C00000	Arginine	C00062	12	Transporters
M_101	M_101	Citrulline_in_Citrulline	Citrulline_in	C00000	Citrulline	C00327	12	Transporters
M_102	M_102	Ornithine_in_Ornithine	Ornithine_in	C00000	Ornithine	C00077	12	Transporters
M_103	M_103	Proline_in_Proline	Proline_in	C00000	Proline	C00148	12	Transporters
M_104	M_104	Tryptophan_in_Tryptophan	Tryptophan_in	C00000	Tryptophan	C00078	12	Transporters
M_105	M_105	Fatty Acid_in_Fatty Acid	Fatty Acid_in	C00000	Fatty Acid	CC0001	12	Transporters
M_106	M_106	Glucose_Glucose-6-phosphate	Glucose	C00267	Glucose-6-phosphate	C00668	13	Hyaluronic_acid_synthesis
M_107	M_107	Glucose-6-phosphate_UDP-N-acetylglucosamine	Glucose-6-phosphate	C00668	UDP-N-acetylglucosamine	C00043	13	Hyaluronic_acid_synthesis
M_108	M_108	Glucose-6-phosphate_Glucose-1-phosphate	Glucose-6-phosphate	C00668	Glucose-1-phosphate	C00103	13	Hyaluronic_acid_synthesis
M_109	M_109	Glucose-1-phosphate_UDP-glucuronic acid	Glucose-1-phosphate	C00103	UDP-glucuronic acid	C00167	13	Hyaluronic_acid_synthesis
M_110	M_110	UDP-glucuronic acid+UDP-N-acetylglucosamine_Hyaluronic acid	UDP-glucuronic acid+UDP-N-acetylglucosamine	C00167+C00043	Hyaluronic acid	C00518	13	Hyaluronic_acid_synthesis
M_111	M_111	Glucose-1-phosphate_Glycogen	Glucose-1-phosphate	C00103	Glycogen	C00182	14	Glycogen_synthesis
M_112	M_112	UDP-N-acetylglucosamine_CMP-N-acetylneuraminate	UDP-N-acetylglucosamine	C00043	CMP-N-acetylneuraminate	C00128	15	Glycosaminoglycan_synthesis
M_113	M_113	Acetyl-CoA_(E,E)-Farnesyl-PP	Acetyl-CoA	C00024	(E,E)-Farnesyl-PP	C00448	16	N_linked_Glycan_synthesis
M_114	M_114	(E,E)-Farnesyl-PP_Geranylgeranyl-PP	(E,E)-Farnesyl-PP	C00448	Geranylgeranyl-PP	C00353	16	N_linked_Glycan_synthesis
M_115	M_115	(E,E)-Farnesyl-PP_Farnesal	(E,E)-Farnesyl-PP	C00448	Farnesal	C03461	16	N_linked_Glycan_synthesis
M_116	M_116	(E,E)-Farnesyl-PP_Ubiquinone	(E,E)-Farnesyl-PP	C00448	Ubiquinone	C00399	16	N_linked_Glycan_synthesis
M_117	M_117	(E,E)-Farnesyl-PP_Dolichyl phosphate	(E,E)-Farnesyl-PP	C00448	Dolichyl phosphate	C00110	16	N_linked_Glycan_synthesis
M_118	M_118	Dolichyl phosphate_Dolichyl phosphate D-mannose	Dolichyl phosphate	C00110	Dolichyl phosphate D-mannose	C03862	16	N_linked_Glycan_synthesis
M_119	M_119	Dolichyl phosphate_(GlcNAc)4 (Man)3 (Asn)1	Dolichyl phosphate	C00110	(GlcNAc)4 (Man)3 (Asn)1	G00015	16	N_linked_Glycan_synthesis
M_120	M_120	(Glc)3 (GlcNAc)2 (Man)9 (PP-Dol)1+Protein asparagine_(Glc)3 (GlcNAc)2 (Man)9 (Asn)1	(Glc)3 (GlcNAc)2 (Man)9 (PP-Dol)1+Protein asparagine	G00008+C03021	(Glc)3 (GlcNAc)2 (Man)9 (Asn)1	G00009	16	N_linked_Glycan_synthesis
M_121	M_121	(Glc)3 (GlcNAc)2 (Man)9 (Asn)1_(GlcNAc)4 (Man)3 (Asn)1	(Glc)3 (GlcNAc)2 (Man)9 (Asn)1	G00009	(GlcNAc)4 (Man)3 (Asn)1	G00015	16	N_linked_Glycan_synthesis
M_122	M_122	(GlcNAc)4 (Man)3 (Asn)1_(Gal)2 (GlcNAc)4 (LFuc)1 (Man)3 (Neu5Ac)2 (Asn)1	(GlcNAc)4 (Man)3 (Asn)1	G00015	(Gal)2 (GlcNAc)4 (LFuc)1 (Man)3 (Neu5Ac)2 (Asn)1	G00018	16	N_linked_Glycan_synthesis
M_123	M_123	(GlcNAc)4 (Man)3 (Asn)1_(GlcNAc)7 (Man)3 (Asn)1	(GlcNAc)4 (Man)3 (Asn)1	G00015	(GlcNAc)7 (Man)3 (Asn)1	G00022	16	N_linked_Glycan_synthesis
M_124	M_124	(GlcNAc)4 (Man)3 (Asn)1_(GlcNAc)5 (Man)3 (Asn)1	(GlcNAc)4 (Man)3 (Asn)1	G00015	(GlcNAc)5 (Man)3 (Asn)1	G00019	16	N_linked_Glycan_synthesis
M_125	M_125	Dolichyl phosphate D-mannose+Protein serine_(Gal)1 (GlcNAc)1 (Man)1 (Ser/Thr)1	Dolichyl phosphate D-mannose+Protein serine	C03862+C02189	(Gal)1 (GlcNAc)1 (Man)1 (Ser/Thr)1	G13084	17	O_linked_Glycan_synthesis
M_126	M_126	(Gal)1 (GlcNAc)1 (Man)1 (Ser/Thr)1_(Gal)1 (GlcNAc)1 (Man)1 (Neu5Ac)1 (Ser/Thr)1	(Gal)1 (GlcNAc)1 (Man)1 (Ser/Thr)1	G13084	(Gal)1 (GlcNAc)1 (Man)1 (Neu5Ac)1 (Ser/Thr)1	G13085	17	O_linked_Glycan_synthesis
M_127	M_127	(Gal)1 (GlcNAc)1 (Man)1 (Ser/Thr)1_(Gal)1 (GlcA)1 (GlcNAc)1 (Man)1 (S)1 (Ser/Thr)1	(Gal)1 (GlcNAc)1 (Man)1 (Ser/Thr)1	G13084	(Gal)1 (GlcA)1 (GlcNAc)1 (Man)1 (S)1 (Ser/Thr)1	G13088	17	O_linked_Glycan_synthesis
M_128	M_128	(Gal)1 (GlcNAc)1 (Man)1 (Ser/Thr)1_(Gal)1 (GlcNAc)1 (LFuc)1 (Man)1 (Ser/Thr)1	(Gal)1 (GlcNAc)1 (Man)1 (Ser/Thr)1	G13084	(Gal)1 (GlcNAc)1 (LFuc)1 (Man)1 (Ser/Thr)1	G13100	17	O_linked_Glycan_synthesis
M_129	M_129	Protein serine_(Gal)2 (GlcA)1 (Xyl)1 (Ser)1	Protein serine	C02189	(Gal)2 (GlcA)1 (Xyl)1 (Ser)1	G00157	18	Sialic_acid_synthesis
M_130	M_130	(Gal)2 (GlcA)1 (Xyl)1 (Ser)1_Chondroitin	(Gal)2 (GlcA)1 (Xyl)1 (Ser)1	G00157	Chondroitin	C00401	18	Sialic_acid_synthesis
M_131	M_131	Chondroitin_Dermatan	Chondroitin	C00401	Dermatan	C01490	18	Sialic_acid_synthesis
M_132	M_132	(Gal)2 (GlcA)1 (Xyl)1 (Ser)1_(Gal)2 (GlcA)2 (GlcNAc)2 (Xyl)1 (Ser)1	(Gal)2 (GlcA)1 (Xyl)1 (Ser)1	G00157	(Gal)2 (GlcA)2 (GlcNAc)2 (Xyl)1 (Ser)1	G00164	19	Glycan_synthesis
M_133	M_133	PRPP+Glutamine_IMP	PRPP+Glutamine	C00119+C00064	IMP	C00130	20	Purine_synthesis
M_134	M_134	5-Phosphoribosylamine_AICAR	5-Phosphoribosylamine	C03090	AICAR	C04677	20	Purine_synthesis
M_135	M_135	AICAR_IMP	AICAR	C04677	IMP	C00130	20	Purine_synthesis
M_136	M_136	IMP_AMP	IMP	C00130	AMP	C00020	20	Purine_synthesis
M_137	M_137	IMP_XMP	IMP	C00130	XMP	C00655	20	Purine_synthesis
M_138	M_138	AMP_Deoxyadenosine	AMP	C00020	Deoxyadenosine	C00559	20	Purine_synthesis
M_139	M_139	AMP_Adenine	AMP	C00020	Adenine	C00147	20	Purine_synthesis
M_140	M_140	ADP_Deoxyadenosine	ADP	C00008	Deoxyadenosine	C00559	20	Purine_synthesis
M_141	M_141	Deoxyadenosine_Adenine	Deoxyadenosine	C00559	Adenine	C00147	20	Purine_synthesis
M_142	M_142	Deoxyadenosine_Hypoxanthine	Deoxyadenosine	C00559	Hypoxanthine	C00262	20	Purine_synthesis
M_143	M_143	IMP_Hypoxanthine	IMP	C00130	Hypoxanthine	C00262	20	Purine_synthesis
M_144	M_144	Hypoxanthine_Xanthine	Hypoxanthine	C00262	Xanthine	C00385	20	Purine_synthesis
M_145	M_145	XMP_Xanthine	XMP	C00655	Xanthine	C00385	20	Purine_synthesis
M_146	M_146	Xanthine_Uric acid	Xanthine	C00385	Uric acid	C00366	20	Purine_synthesis
M_147	M_147	Xanthine_Guanine	Xanthine	C00385	Guanine	C00242	20	Purine_synthesis
M_148	M_148	XMP_Guanine	XMP	C00655	Guanine	C00242	20	Purine_synthesis
M_149	M_149	GMP_Guanine	GMP	C00144	Guanine	C00242	20	Purine_synthesis
M_150	M_150	PRPP_UMP	PRPP	C00119	UMP	C00105	21	Pyrimidine_synthesis
M_151	M_151	Orotidylic acid_UMP	Orotidylic acid	C01103	UMP	C00105	21	Pyrimidine_synthesis
M_152	M_152	UMP_B-Alanine	UMP	C00105	B-Alanine	C00099	21	Pyrimidine_synthesis
M_153	M_153	UMP_CDP	UMP	C00105	CDP	C00112	21	Pyrimidine_synthesis
M_154	M_154	Uracil_B-Alanine	Uracil	C00106	B-Alanine	C00099	21	Pyrimidine_synthesis
M_155	M_155	UTP_CDP	UTP	C00075	CDP	C00112	21	Pyrimidine_synthesis
M_156	M_156	CDP_Cytidine	CDP	C00112	Cytidine	C00475	21	Pyrimidine_synthesis
M_157	M_157	CDP_dCDP	CDP	C00112	dCDP	C00705	21	Pyrimidine_synthesis
M_158	M_158	dCDP_Deoxycytidine	dCDP	C00705	Deoxycytidine	C00881	21	Pyrimidine_synthesis
M_159	M_159	dCMP_Deoxycytidine	dCMP	C00239	Deoxycytidine	C00881	21	Pyrimidine_synthesis
M_160	M_160	dCDP_dUMP	dCDP	C00705	dUMP	C00365	21	Pyrimidine_synthesis
M_161	M_161	dCDP_dCTP	dCDP	C00705	dCTP	C00458	21	Pyrimidine_synthesis
M_162	M_162	dUMP_Deoxyuridine	dUMP	C00365	Deoxyuridine	C00526	21	Pyrimidine_synthesis
M_163	M_163	dUMP_dTMP	dUMP	C00365	dTMP	C00364	21	Pyrimidine_synthesis
M_164	M_164	dTMP_Succinyl-CoA	dTMP	C00364	Succinyl-CoA	C00091	21	Pyrimidine_synthesis
M_165	M_165	dTMP_dTTP	dTMP	C00364	dTTP	C00459	21	Pyrimidine_synthesis
M_166	M_166	Thymine_Succinyl-CoA	Thymine	C00178	Succinyl-CoA	C00091	21	Pyrimidine_synthesis
M_167	M_167	(E,E)-Farnesyl-PP_Cholesterol	(E,E)-Farnesyl-PP	C00448	Cholesterol	C00187	22	Steroid_hormone_synthesis
M_168	M_168	Cholesterol_Chenodeoxycholate	Cholesterol	C00187	Chenodeoxycholate	C02528	22	Steroid_hormone_synthesis
M_169	M_169	Cholesterol_ Steroid_hormone	Cholesterol	C00187	Steroid_hormone	CC0003	22	Steroid_hormone_synthesis
M_170	M_170	XMP_GMP	XMP	C00655	GMP	C00144	20	Purine_synthesis
M_171	M_171	dCDP_dCMP	dCDP	C00705	dCMP	C00239	21	Pyrimidine_synthesis
